# Supplementary material for: Health Effects of Exposure to Indoor Semi-Volatile Organic Compounds in Chinese Building Environment: A Systematic Review
Source: Int J Environ Res Public Health. 2022 Dec 30;20(1):678. doi: 10.3390/ijerph20010678 (PMC9819628; doi:10.3390/ijerph20010678)
Supplement: Supplementary file 1 [file ijerph-20-00678-s001.zip]

Archive with 1 entries (1 files):
- ijerph-2088328-supplementary.pdf
